# Supplementary material for: A novel de novo GABRA2 gene missense variant causing developmental epileptic encephalopathy in a Chinese patient
Source: Ann Clin Transl Neurol. 2024 Dec 31;12(1):137–48. doi: 10.1002/acn3.52262 (PMC11752098; doi:10.1002/acn3.52262)
Supplement: Supplementary file 1 — Table S1. Clinical features and GABRA2 variants in patients with developmental and epileptic encephalopathie (DEE) (n = 9). [file ACN3-12-137-s001.zip]

Archive with 2 entries (2 files):
- Supplementary Table.docx
- Supplementary Table_1.docx
